# Supplementary material for: Unraveling the Excellent High-Temperature Oxidation Behavior of FeNiCuAl-Based Alloy
Source: Materials (Basel). 2025 Aug 5;18(15):3679. doi: 10.3390/ma18153679 (PMC12348563; doi:10.3390/ma18153679)
Supplement: Supplementary file 1 [file materials-18-03679-s001.zip]

Archive with 1 entries (1 files):
- materials-3751948-supplementary.pdf
